# Supplementary material for: Can We Trust Score Plots?
Source: Metabolites. 2020 Jul 8;10(7):278. doi: 10.3390/metabo10070278 (PMC7408101; doi:10.3390/metabo10070278)
Supplement: Supplementary file 1 [file metabolites-10-00278-s001.zip]

Archive with 4 entries (4 files):
- crossit.m
- nmr.mat
- RunThis.m
- ssq.m
