# Supplementary material for: Can We Trust Score Plots?
Source: Metabolites. 2020 Jul 8;10(7):278. doi: 10.3390/metabo10070278 (PMC7408101; doi:10.3390/metabo10070278)
Supplement: Supplementary file 1 [file metabolites-10-00278-s001.zip › ssq.m]

function t = ssq(a)
%SSQ    SSQ(A) is the sum of squares of the elements of matrix A.

t = sum(sum(a(:).^2));
